# Supplementary material for: Genome-Wide Analysis of the YABBY Transcription Factor Family in Rapeseed (Brassica napus L.)
Source: Genes (Basel). 2021 Jun 27;12(7):981. doi: 10.3390/genes12070981 (PMC8306101; doi:10.3390/genes12070981)
Supplement: Supplementary file 1 [file genes-12-00981-s001.zip]

Archive with 9 entries (8 files):
- ╕╜╝■/
- ╕╜╝■/Figure S1.png
- ╕╜╝■/Table S1.xlsx
- ╕╜╝■/Table S2.xlsx
- ╕╜╝■/Table S3.xlsx
- ╕╜╝■/Table S4.xlsx
- ╕╜╝■/Table S5.xlsx
- ╕╜╝■/Table S6.xlsx
- ╕╜╝■/Table S7.xlsx
