# Supplementary material for: Genome-Wide Analysis of the YABBY Transcription Factor Family in Rapeseed (Brassica napus L.)
Source: Genes (Basel). 2021 Jun 27;12(7):981. doi: 10.3390/genes12070981 (PMC8306101; doi:10.3390/genes12070981)
Supplement: Supplementary file 1 [file genes-12-00981-s001.zip › ╕╜╝■/Table S1.xlsx]

## Sheet: Sheet1
Table S1.Major cis-regulatory elements of YABBY gene in Brassica napus.L
	BnaA03g21110D	BnaA07g38010D	BnaAnng18520D	BnaAnng18530D	BnaAnng40070D	BnaC03g25170D	BnaC04g50150D	BnaC06g16230D	BnaA06g04870D	BnaA08g26920D	BnaA09g48870D	BnaC05g06120D	BnaC08g13560D	BnaC08g43150D	BnaA07g27740D	BnaA07g09980D	BnaA09g31050D	BnaC05g18750D	BnaC07g13110D	BnaA03g22670D	BnaC03g26690D
ABRE	3	3	0	0	1	4	5	1	0	1	0	1	0	0	0	5	4	4	6	1	1
ARE	2	1	13	1	4	2	1	3	1	0	4	0	1	4	13	3	1	2	3	3	3
TC-rich repeats	0	0	2	0	1	1	0	2	0	1	0	1	0	1	0	2	0	1	0	0	0
MBS	2	1	0	0	1	2	1	0	1	0	0	0	0	0	0	0	0	0	0	3	0
P-box	1	0	2	2	0	1	1	0	0	0	1	0	1	0	0	0	0	0	1	0	0
AE-box	0	1	0	0	1	1	0	0	0	1	1	0	1	1	1	0	1	1	0	0	0
Box 4	1	3	0	0	6	2	4	3	5	2	3	2	1	3	5	3	3	2	2	1	8
GATA-motif	1	0	0	0	0	0	0	2	0	0	0	1	0	0	0	2	1	1	2	1	1
G-box	3	3	0	0	1	4	5	2	0	1	0	3	0	0	0	4	3	3	5	1	2
GT1-motif	0	0	4	1	1	0	1	3	1	3	0	1	3	1	2	1	3	4	0	3	4
MRE	0	0	1	1	0	0	1	2	1	1	0	0	0	0	0	0	1	1	1	0	1
TCT-motif	3	3	1	1	1	3	4	3	1	1	0	0	1	0	1	1	2	2	0	0	0
LTR	1	0	1	0	1	0	1	0	1	0	1	0	0	9	3	2	6	0	0	1	0
CGTCA-motif	0	1	0	0	2	0	1	0	1	1	3	0	2	3	0	2	0	0	2	0	3
TGACG-motif	0	1	0	0	2	0	1	0	1	1	3	0	2	3	0	2	0	0	2	0	3
