# Supplementary material for: Genome-Wide Analysis of the YABBY Transcription Factor Family in Rapeseed (Brassica napus L.)
Source: Genes (Basel). 2021 Jun 27;12(7):981. doi: 10.3390/genes12070981 (PMC8306101; doi:10.3390/genes12070981)
Supplement: Supplementary file 1 [file genes-12-00981-s001.zip › ╕╜╝■/Table S2.xlsx]

## Sheet: Sheet1
Table S2.Primers used to amplify the YABBY genes and reference genes using qRT-PCR.
Gene ID	Gene name	F-primer	R-primer
BnaAnng18530D	BnaYAB1-4	CTCCAACGAGTCTTTTGTCATG	GTTGGATCTCCTCCTTGATGAA
BnaA06g04870D	BnaYAB2-1	CAACTTCTGCACCACGATTTTA	TCCAATGTTGAGAGAGAGCAAA
BnaA08g26920D	BnaYAB2-2	TTCCTTCAGCCTACAACAGATT	CTAATTGCTTGCCCTTCTTGTT
BnaA09g48870D	BnaYAB2-3	GCAACACATAGCCTCTTCGG	TGTTGTAGGCCGAAGGAACG
BnaC08g13560D	BnaYAB2-5	CCTTTGATCTCATTGGCATAGC	AACAAACTTGCGTATGGTACAC
BnaC08g43150D	BnaYAB2-6	TTCTGCTCTCTTATTTGCTTGC	AACAAACTTGCGTATGGTACAC
BnaA07g27740D	BnaYAB3-1	TAGTTAGCTGCGTCGTTTATCT	GATGAACACAGCAACGTAATGT
BnaA03g22670D	BnaYAB5-1	TAAGTGCTGGAGCTTTGAAGTA	GTAACACGAACAACACAAATGC
BnaC03g26690D	BnaYAB5-2	TCCAGGTAACACCTTATGCAAC	CTCTTTTCCGGAGGACGGTTT
EV116054	BnACTIN7	TGGGTTTGCTGGTGACGAT	TGCCTAGGACGACCAACAATACT
