# Supplementary material for: Genome-Wide Analysis of the YABBY Transcription Factor Family in Rapeseed (Brassica napus L.)
Source: Genes (Basel). 2021 Jun 27;12(7):981. doi: 10.3390/genes12070981 (PMC8306101; doi:10.3390/genes12070981)
Supplement: Supplementary file 1 [file genes-12-00981-s001.zip › ╕╜╝■/Table S3.xlsx]

## Sheet: Sheet1
Table S3.List of YABBY genes identified in the A.thaliana and Brassica genomes.
Groups	Name	GeneID
YAB1	AT2G45190	ATYAB1-1
	AT4G00180	ATYAB1-2
	BjuA010720	BjuYAB1-1
	BjuA017479	BjuYAB1-2
	BjuA026645	BjuYAB1-3
	BjuA031379	BjuYAB1-4
	BjuB016844	BjuYAB1-5
	BjuB022358	BjuYAB1-6
	BjuB041886	BjuYAB1-7
	BjuO008433	BjuYAB1-8
	BnaA03g21110D	BnaYAB1-1
	BnaA07g38010D	BnaYAB1-2
	BnaAnng18520D	BnaYAB1-3
	BnaAnng18530D	BnaYAB1-4
	BnaAnng40070D	BnaYAB1-5
	BnaC03g25170D	BnaYAB1-6
	BnaC04g50150D	BnaYAB1-7
	BnaC06g16230D	BnaYAB1-8
	BniB013686	BniYAB1-1
	BniB017304	BniYAB1-2
	BniB019437	BniYAB1-3
	BniB048967	BniYAB1-4
	BolC03g027330	BolYAB1-1
	BolC04g067310	BolYAB1-2
	BolC06g023810	BolYAB1-3
	BolC09g000150	BolYAB1-4
	BraA03g023630	BraYAB1-1
	BraA04g030760	BraYAB1-2
	BraA07g023150	BraYAB1-3
YAB2	AT1G08465	ATYAB2-1
	BjuA021585	BjuYAB2-1
	BjuA031221	BjuYAB2-2
	BjuB033429	BjuYAB2-3
	BnaA06g04870D	BnaYAB2-1
	BnaA08g26920D	BnaYAB2-2
	BnaA09g48870D	BnaYAB2-3
	BnaC05g06120D	BnaYAB2-4
	BnaC08g13560D	BnaYAB2-5
	BnaC08g43150D	BnaYAB2-6
	BniB034256	BniYAB2-1
	BniB044742	BniYAB2-2
	BniB046889	BniYAB2-3
	BolC05g006350	BolYAB2-1
	BolC08g019820	BolYAB2-2
	BolC08g057060	BolYAB2-3
	BraA06g005620	BraYAB2-1
	BraA08g033150	BraYAB2-2
	BraA09g062760	BraYAB2-3
YAB3	AT1G69180	ATYAB3-1
	BjuB035930	BjuYAB3-1
	BjuO001705	BjuYAB3-2
	BnaA07g27740D	BnaYAB3-1
	BniB031980	BniYAB3-1
	BniB033605	BniYAB3-2
	BolC06g040490	BolYAB3-1
	BraA07g034130	BraYAB3-1
YAB4	AT1G23420	ATYAB4-1
	BjuA014857	BjuYAB4-1
	BjuA025981	BjuYAB4-2
	BjuB017830	BjuYAB4-3
	BjuB031333	BjuYAB4-4
	BnaA07g09980D	BnaYAB4-1
	BnaA09g31050D	BnaYAB4-2
	BnaC05g18750D	BnaYAB4-3
	BnaC07g13110D	BnaYAB4-4
	BniB004092	BniYAB4-1
	BniB039665	BniYAB4-2
	BolC05g021810	BolYAB4-1
	BolC07g020130	BolYAB4-2
	BraA07g014180	BraYAB4-1
	BraA09g039690	BraYAB4-2
YAB5	AT2G26580	ATYAB5-1
	BjuA010870	BjuYAB5-1
	BjuB041316	BjuYAB5-2
	BnaA03g22670D	BnaYAB5-1
	BnaC03g26690D	BnaYAB5-2
	BniB018812	BniYAB5-1
	BolC03g029470	BolYAB5-1
	BraA03g025390	BraYAB5-1
