# Supplementary material for: Genome-Wide Analysis of the YABBY Transcription Factor Family in Rapeseed (Brassica napus L.)
Source: Genes (Basel). 2021 Jun 27;12(7):981. doi: 10.3390/genes12070981 (PMC8306101; doi:10.3390/genes12070981)
Supplement: Supplementary file 1 [file genes-12-00981-s001.zip › ╕╜╝■/Table S4.xlsx]

## Sheet: Sheet1
Table S4.List of YABBY genes identified in the Brassica napus
Groups	Name	GeneID	Chr.	Start（bp）	End（bp）	Length（bp）	Length（aa）	MW (KDa)	pIs	Exon	Intron
YAB1	BnaA03g21110D	BnaYAB1-1	BnaA03	9994230	9996415	2185	225	25.0876	7.7	7	6
	BnaA07g38010D	BnaYAB1-2	BnaA07	1409138	1411609	2471	218	24.7013	7.11	7	6
	BnaAnng18520D	BnaYAB1-3	Ann_random	19824148	19829307	5159	170	19.1632	7.72	5	4
	BnaAnng18530D	BnaYAB1-4	Ann_random	19829376	19833331	3955	238	26.2108	8.66	7	6
	BnaAnng40070D	BnaYAB1-5	Ann_random	45762354	45764160	1806	184	20.8753	9.07	4	3
	BnaC03g25170D	BnaYAB1-6	BnaC03	14139010	14141834	2824	226	25.2448	7.7	7	6
	BnaC04g50150D	BnaYAB1-7	BnaC04	47923766	47926564	2798	247	27.7726	6.44	8	7
	BnaC06g16230D	BnaYAB1-8	BnaC06	19201254	19203739	2485	244	27.6208	8.5	8	7
YAB2	BnaA06g04870D	BnaYAB2-1	BnaA06	2824327	2828557	4230	190	21.3872	9.54	6	5
	BnaA08g26920D	BnaYAB2-2	BnaA08	18091254	18092629	1375	164	18.3309	9.47	5	4
	BnaA09g48870D	BnaYAB2-3	BnaA09	32644170	32649965	5795	188	21.0059	9.68	6	5
	BnaC05g06120D	BnaYAB2-4	BnaC05	3018924	3023868	4944	188	21.2321	9.54	6	5
	BnaC08g13560D	BnaYAB2-5	BnaC08	18669192	18673532	4340	189	21.2591	9.51	6	5
	BnaC08g43150D	BnaYAB2-6	BnaC08	37006148	37011264	5116	188	21.0078	9.57	6	5
YAB3	BnaA07g27740D	BnaYAB3-1	BnaA07	20144971	20146565	1594	180	19.7455	9.66	7	6
YAB4	BnaA07g09980D	BnaYAB4-1	BnaA07	9576163	9578141	1978	235	26.505	5.78	7	6
	BnaA09g31050D	BnaYAB4-2	BnaA09	23077021	23078779	1758	233	26.1304	5.91	7	6
	BnaC05g18750D	BnaYAB4-3	BnaC05	12428883	12430852	1969	234	26.1184	5.82	7	6
	BnaC07g13110D	BnaYAB4-4	BnaC07	18603703	18605366	1663	235	26.4919	5.51	7	6
YAB5	BnaA03g22670D	BnaYAB5-1	BnaA03	10777785	10780718	2933	164	18.338	9.47	6	5
	BnaC03g26690D	BnaYAB5-2	BnaC03	15258021	15261107	3086	158	17.9273	9.95	6	5
