# Supplementary material for: Genome-Wide Analysis of the YABBY Transcription Factor Family in Rapeseed (Brassica napus L.)
Source: Genes (Basel). 2021 Jun 27;12(7):981. doi: 10.3390/genes12070981 (PMC8306101; doi:10.3390/genes12070981)
Supplement: Supplementary file 1 [file genes-12-00981-s001.zip › ╕╜╝■/Table S5.xlsx]

## Sheet: Sheet1
Table S5.One-to-one orthologous relationships in Brassica napus.
Gene ID1	Gene ID2	Ka	Ks	Ka/Ks	Selection pressure
BnaC03g25170D	BnaA03g21110D	0.00192123	0.0489114	0.0392798	Purifying selection
BnaC04g50150D	BnaA03g21110D	0.0414784	0.312772	0.132615	Purifying selection
BnaC03g26690D	BnaA03g22670D	0.00537155	0.0180189	0.298107	Purifying selection
BnaA09g48870D	BnaA06g04870D	0.0350837	0.24031	0.145993	Purifying selection
BnaC05g06120D	BnaA06g04870D	0.00698898	0.119486	0.0584923	Purifying selection
BnaC08g13560D	BnaA06g04870D	0.0354676	0.28102	0.12621	Purifying selection
BnaA07g09980D	BnaA09g31050D	0.0429233	0.204459	0.209936	Purifying selection
BnaA07g09980D	BnaC05g18750D	0.0389883	0.196325	0.198591	Purifying selection
BnaA07g09980D	BnaC07g13110D	0.00367986	0.0331546	0.110991	Purifying selection
BnaA08g26920D	BnaA09g48870D	0.0338801	0.157231	0.21548	Purifying selection
BnaA08g26920D	BnaC05g06120D	0.0309467	0.272105	0.113731	Purifying selection
BnaA08g26920D	BnaC08g13560D	0.0139247	0.0489171	0.28466	Purifying selection
BnaA09g31050D	BnaC05g18750D	0.00745232	0.0332833	0.223905	Purifying selection
BnaC05g06120D	BnaA09g48870D	0.0375451	0.218535	0.171803	Purifying selection
BnaC08g13560D	BnaA09g48870D	0.0406312	0.165166	0.246002	Purifying selection
BnaC04g50150D	BnaC03g25170D	0.0413084	0.290428	0.142233	Purifying selection
BnaC05g06120D	BnaC08g13560D	0.0405424	0.294582	0.137627	Purifying selection
BnaC07g13110D	BnaC05g18750D	0.0389883	0.222171	0.175488	Purifying selection
