# Supplementary material for: Genome-Wide Analysis of the YABBY Transcription Factor Family in Rapeseed (Brassica napus L.)
Source: Genes (Basel). 2021 Jun 27;12(7):981. doi: 10.3390/genes12070981 (PMC8306101; doi:10.3390/genes12070981)
Supplement: Supplementary file 1 [file genes-12-00981-s001.zip › ╕╜╝■/Table S6.xlsx]

## Sheet: 英文版
Table S6.B. napus ZS11 tissues and organs used in this study.
No.	Name	Stage	Sample
1	Ro_b	Buding	Root
2	Ro_i	Early flowering	Root
3	Ro_f	Full blooming	Root
4	St_b	Buding	Stem
5	St_i	Early flowering	Stem
6	St_f	Full blooming	Stem
7	St_24d	24 days after flowering (DAF)	Stem
8	St_50d	50 days after flowering (DAF)	Stem
9	LeY_b	Buding	Young leaf
10	LeY_i	Early flowering	Young leaf
11	LeY_f	Full blooming	Young leaf
12	LeY_10d	10 days after flowering (DAF)	Young leaf
13	LeY_24d	24 days after flowering (DAF)	Young leaf
14	LeY_30d	30 days after flowering (DAF)	Young leaf
15	LeO_b	Buding	Old leaf
16	LeO_i	Early flowering	Old leaf
17	LeO_f	Full blooming	Old leaf
18	LeO_10d	10 days after flowering (DAF)	Old leaf
19	LeO_24d	24 days after flowering (DAF)	Old leaf
20	LeO_30d	30 days after flowering (DAF)	Old leaf
21	Bu_b	Buding	Bud
22	Ao_i	Early flowering	Anthocaulus
23	Ao_f	Full blooming	Anthocaulus
24	Cal_i	Early flowering	Sepal
25	Cal_f	Full blooming	Sepal
26	Pe_i	Early flowering	Petal
27	Pe_f	Full blooming	Petal
28	Pi_f_un	Full blooming	Pistil - unpollinated
29	Pi_i	Early flowering	Pistil
30	Pi_f	Full blooming	Pistil
31	Sta_i	Early flowering	Stamen
32	Sta_f	Full blooming	Stamen
33	At_i	Early flowering	Anther
34	At_f	Full blooming	Anther
35	Cap_i	Early flowering	Capillament
36	Cap_f	Full blooming	Capillament
37	IT_b	Buding	Top of main inflorescence
38	IT_i	Early flowering	Top of main inflorescence
39	IT_f	Full blooming	Top of main inflorescence
40	Ne_i	Early flowering	Nectaries
41	Ne_f	Full blooming	Nectaries
42	Si_1d	1 days after flowering (DAF)	Silique
43	Se_3d	3 days after flowering (DAF)	Seed
44	Se_5d	5 days after flowering (DAF)	Seed
45	Se_7d	7 days after flowering (DAF)	Seed
46	Se_10d	10 days after flowering (DAF)	Seed
47	SP_3d	3 days after flowering (DAF)	Pod skin
48	SP_5d	5 days after flowering (DAF)	Pod skin
49	SP_7d	7 days after flowering (DAF)	Pod skin
50	SP_10d	10 days after flowering (DAF)	Pod skin

## Sheet: 中文版
材料	编号	时期	样品名
ZS11	Ro_b	蕾期	根
ZS11	Ro_i	初花期	根
ZS11	Ro_f	盛花期	根
ZS11	St_b	蕾期	茎秆
ZS11	St_i	初花期	茎秆
ZS11	St_f	盛花期	茎秆
ZS11	St_24d	青荚期	茎秆
ZS11	St_50d	成熟期	茎秆
ZS11	LeY_b	蕾期	幼叶
ZS11	LeY_i	初花期	幼叶
ZS11	LeY_f	盛花期	幼叶
ZS11	LeY_10d	青荚期	幼叶
ZS11	LeY_24d	青荚期	幼叶
ZS11	LeY_30d	青荚期	幼叶
ZS11	LeO_b	蕾期	成熟叶片
ZS11	LeO_i	初花期	成熟叶片
ZS11	LeO_f	盛花期	成熟叶片
ZS11	LeO_10d	青荚期	成熟叶片
ZS11	LeO_24d	青荚期	成熟叶片
ZS11	LeO_30d	青荚期	成熟叶片
ZS11	Bu_b	蕾期	蕾
ZS11	Ao_i	初花期	花柄
ZS11	Ao_f	盛花期	花柄
ZS11	Cal_i	初花期	萼片
ZS11	Cal_f	盛花期	萼片
ZS11	Pe_i	初花期	花瓣
ZS11	Pe_f	盛花期	花瓣
ZS11	Pi_f_un	盛花期	雌蕊-未授粉
ZS11	Pi_i	初花期	雌蕊
ZS11	Pi_f	盛花期	雌蕊
ZS11	Sta_i	初花期	雄蕊
ZS11	Sta_f	盛花期	雄蕊
ZS11	At_i	初花期	花药
ZS11	At_f	盛花期	花药
ZS11	Cap_i	初花期	花丝
ZS11	Cap_f	盛花期	花丝
ZS11	IT_b	蕾期	主序顶端
ZS11	IT_i	初花期	主序顶端
ZS11	IT_f	盛花期	主序顶端
ZS11	Ne_i	初花期	蜜腺
ZS11	Ne_f	盛花期	蜜腺
ZS11	Si_1d	青荚期	角果
ZS11	Se_3d	青荚期	种子
ZS11	Se_5d	青荚期	种子
ZS11	Se_7d	青荚期	种子
ZS11	Se_10d	青荚期	种子
ZS11	SP_3d	青荚期	角果皮
ZS11	SP_5d	青荚期	角果皮
ZS11	SP_7d	青荚期	角果皮
ZS11	SP_10d	青荚期	角果皮
