# Supplementary material for: Genome-Wide Analysis of the YABBY Transcription Factor Family in Rapeseed (Brassica napus L.)
Source: Genes (Basel). 2021 Jun 27;12(7):981. doi: 10.3390/genes12070981 (PMC8306101; doi:10.3390/genes12070981)
Supplement: Supplementary file 1 [file genes-12-00981-s001.zip › ╕╜╝■/Table S7.xlsx]

## Sheet: Sheet1
Table S7.The FPKM values of YABBY family genes in B. napus by RNA-Seq analysis.
Gene ID	Ro_b	Ro_i	Ro_f	St_b	St_i	St_f	St_24d	St_50d	Le_s	Le_s_f	LeY_b	LeY_i	LeY_f	LeY_10d	LeY_24d	LeY_30d	LeO_b	LeO_i	LeO_f	LeO_10d	LeO_24d	LeO_30d	Bu_b	Ao_i	Ao_f	Cal_i	Cal_f	Pe_i	Pe_f	Pi_f_un	Pi_i	Pi_f	Sta_i	Sta_f	At_i	At_f	Cap_i	Cap_f	IT_b	IT_i	IT_f	Se_3d	Se_5d	Se_7d	Se_10d	SP_3d	SP_5d	SP_7d	SP_10d
BnaA03g21110D	0	0	0	0.0637685	0	0.244593	0	0.885953	2.11938	2.49811	1.45273	0.736962	0	7.67774	0	1.43385	0	0	0.095833	0	0	3.82754	0	0	0	0	0	0	0.570267	1.09779	0.897011	0	0	1.30906	0.434295	0	0	5.54929	4.29492	0.723745	0.0594615	0	0.0574685	0	0.079998	0.202372	0	0	0
BnaA07g38010D	0	0	0	0	0	0	0	0	0.26191	0	0	0	0	0	0	0	0	0	0.102021	0	0	3.22117	0	0	0	0	2.68034	1.40388	3.84352	2.9936	2.63297	0	0	0	0	0	0	6.36745	3.53145	0.570293	0	0	0	0	0	1.55938	0.251055	0.632567	0.102177
BnaAnng18520D	0	0	0	0	0	0	0	0	0	0	0	0	0	0	0	0	0	0	0	0	0	0	0	0	0	0	0	0	0	0	0	0	0	0	0	0	0	0	0	0	0	0	0	0	0	0	0	0	0
BnaAnng18530D	0.050063	0	0	0	0	0	0	4.90525	7.17056	12.9317	8.56964	20.212	6.23585	5.96489	1.66244	13.9219	6.54535	6.67065	4.96838	2.02813	1.19554	18.1874	0	0.095216	61.7901	71.4651	41.5224	39.7458	9.86342	7.58205	8.75981	3.81673	2.78035	31.2039	10.4471	0.0945045	0	16.8328	10.5491	1.63198	0	0	0.070535	0	0	7.51177	3.32958	2.17397	1.1622
BnaAnng40070D	0	0	0	0	0	0	0	0.409768	1.11944	0	1.21364	0.133431	0	6.43392	0	0	0.293685	0	0	0.408585	0	7.25671	0	0	0	0	5.00026	7.50568	17.04	11.6542	14.3787	0.60311	0	3.34398	1.17738	0	0	10.2009	7.30049	1.18005	0.085587	0	0	0	0.25096	5.37681	2.90049	2.46595	0.409611
BnaC03g25170D	0	0	0	0	0	0.48097	0	1.20209	0.243146	1.65359	0.51351	0.419895	0	7.0815	0	0.986588	0	0	0	0	0	3.24772	0	0	0	0	0	0	2.19833	3.45549	3.29955	0.378545	0.469422	2.20177	1.69322	0	0	5.69647	2.99734	0	0	0.0644655	0.285961	0	0	3.61922	3.9432	4.49665	4.51786
BnaC04g50150D	0.0460073	0	0	0.0559625	0	0.217715	0	1.10348	2.02067	0.739329	1.47379	0.858568	0	4.11988	0.0744955	1.47107	0.287172	0	0	0	0	10.8458	0	0	0.098767	0	1.75331	2.18331	20.9261	17.7483	14.1516	0.294961	0.412214	1.52854	0.736093	0.110179	0	22.4349	12.0705	1.11987	0.257479	0	0.0503695	0	0.440992	11.5254	6.69917	5.12082	1.7449
BnaC06g16230D	0	0	0.141042	0	0	0	0	0	0	0	0	0	0	0	0	0	0	0	0.08451	0	0	0.370796	0	0	0	0	0	0	0.068058	0	0.119416	0	0	0.382572	0	0	0	1.469	0.532964	0	0	0	0.050271	0	0	0.057459	0.069215	0	0
BnaA06g04870D	0	0.082883	0.313536	0.122652	0	0	0.123629	22.5838	39.7004	10.2025	20.4292	7.89625	3.91847	9.37768	3.0454	8.34384	12.89	6.49503	5.57758	6.67966	3.17415	8.21722	0	0	1.97263	2.06661	2.27553	1.19105	9.79912	12.8814	13.3017	0	0.311006	0	0	0	0	5.60982	2.45884	0.251306	0.468139	0.167828	0	0	0	22.9328	18.2179	24.8222	26.7194
BnaA08g26920D	0	0	0.139339	0.277753	0.385304	0	0	4.38882	3.72295	10.9531	11.0946	12.6356	5.09016	0	1.50497	6.2942	6.93146	4.77774	2.98542	6.69138	1.1559	13.9708	0	0	74.2451	49.0238	27.3998	21.1573	13.1239	15.8666	14.2584	9.70776	12.2254	4.46389	5.44681	21.2782	15.9078	7.80887	5.29397	0	0.20356	0.10743	0	0	0.137954	22.889	21.5274	18.1986	17.1801
BnaA09g48870D	0	0	1.86547	0.482651	1.82525	0	0	8.21918	10.2231	13.249	9.06671	19.4691	6.0339	8.02261	2.86874	8.48869	11.2137	9.56644	3.05651	6.8712	2.73481	7.92404	0	0	78.5572	51.3044	107.703	71.8809	25.2322	26.4669	22.7692	2.74984	3.28511	10.9121	3.67184	2.25069	1.38404	10.3438	5.61874	0.383871	0.236335	0.175064	0	0	0	28.5435	28.3032	29.9542	26.4896
BnaC05g06120D	0.069971	0.252507	0.74862	1.49433	0.882672	0.637869	0	38.8858	64.1352	20.585	35.1591	21.6253	11.4693	19.9843	8.11186	28.4858	27.0549	13.2918	9.55734	19.2977	6.04335	8.11249	0.12109	0	7.30588	12.0712	2.52862	1.87143	13.0466	15.1955	13.8186	0	0.318086	0	0	0.130152	0	6.44276	3.72032	0.128625	0.304295	0.171133	0.194628	0	0.108135	27.3786	23.4261	29.8279	31.8438
BnaC08g13560D	0.0695835	0	0	0.290096	0.293953	0	0	4.56121	3.13451	4.21725	4.79543	7.96767	2.19769	3.42644	0.67672	2.57286	2.7853	2.22993	1.16263	1.96516	0.437269	4.4131	0	0.255441	54.4173	30.7522	15.0516	10.1663	11.8416	10.8569	9.30513	13.5429	25.4033	0	3.13867	28.6553	15.554	2.31244	0.938299	0.113013	0.233404	0	0	0	0	14.0352	13.0345	16.3274	14.9757
BnaC08g43150D	0	0	1.02537	0.08633	0.906078	0	0	10.31	11.2974	18.307	16.9496	22.5596	9.30132	8.79475	5.1058	17.7046	18.8518	7.61625	5.69019	10.0703	5.25022	9.11201	0.132724	0	146.793	93.4018	200.869	186.046	25.7706	25.4366	26.1093	3.34792	2.27995	7.78689	3.09619	4.38715	2.8628	8.10697	5.41039	0.231907	0.548744	0.173794	0	0	0	30.8002	31.9434	33.736	29.4713
BnaA07g27740D	0	0	0	0	0	0	0	0	0	0	0	0	0	0	0	0	0	0	0	0	0	30.5159	0.143167	0.139916	0	0.170014	0.228611	0.663906	11.7276	0	0.10454	2.7998	74.5293	0	0	80.8609	1.97871	25.3554	15.7589	0.501755	0	0	0	0	0	0	0	0	0
BnaA07g09980D	0	0	0	0.055201	0	0	0	0	0	0	0	0	0	0	0	0	0	0	0	0	0	0.578551	0	0	0	0	0	0	4.98946	4.68229	5.87124	0	0	0	0	0.211207	0	0.11573	0	0	11.6256	10.0745	8.44213	7.40313	4.33308	0.0621315	0	0	0
BnaA09g31050D	0	0	0.0695395	0	0	0	0	0	0	0	0	0	0	0	0	0	0	0	0	0	0	0.694292	0	0	0	0	0	0	3.7222	4.17248	3.66405	0	0	0	0	0.211061	0.0883235	0	0.149471	0	8.85694	6.87315	4.39856	3.53239	3.8082	0.059233	0.069044	0	0
BnaC05g18750D	0	0	0	0	0	0	0	0	0	0	0	0	0	0	0	0	0	0	0	0	0	1.08167	0	0	0	0	0	0	4.06923	3.96744	5.05039	0	0	0	0.183953	0.211118	0	0	0	0	8.74408	8.19127	6.00638	5.96184	3.58549	0.183453	0.144558	0	0
BnaC07g13110D	0	0	0	0	0	0	0	0	0	0	0	0	0	0	0.0730615	0	0.089416	0.073905	0	0	0	0.5754	0	0.0790205	0	0	0	0.0885615	5.00964	4.76405	5.8812	0	0	0	0	0.105795	0.184753	0.116613	0.149297	0	10.0049	12.1558	9.23062	8.8361	5.42012	0.062263	0.138377	0	0
BnaA03g22670D	0.82296	0.4177	0	0	0	0	0	13.4174	11.0906	8.58457	8.07594	4.55637	1.80017	11.8153	0.55384	18.1926	7.4021	3.43471	4.07615	9.38402	2.33997	5.77634	0	0	12.1871	14.5522	193.425	196.168	14.1212	5.6135	8.67709	3.56473	53.2937	3.69102	2.03656	32.1761	0.999278	2.59179	1.77757	0	0	0	0	0	0.1455	7.11127	4.20069	3.69975	1.56472
BnaC03g26690D	0	0.106459	0	0.557523	0.376482	0	0	14.8761	11.1646	2.30497	2.74662	2.14839	0.74454	2.22138	1.76092	6.97445	4.27112	1.74311	3.07778	4.50738	4.91498	3.16102	0	0	3.1283	3.12397	120.135	134.424	14.8894	2.67794	1.79525	7.9805	67.3517	5.32106	1.00456	72.5421	3.11464	0.347369	0.155204	0	0.100512	0	0.0966915	0	0	2.87763	1.47923	0.578177	0
Notes: FPKM values, fragments per kilobase of exon model per million; zero indicates that YABBYs were no expression in tissues.
